# Supplementary material for: ANTIAGE-DB: A Database and Server for the Prediction of Anti-Aging Compounds Targeting Elastase, Hyaluronidase, and Tyrosinase
Source: Antioxidants (Basel). 2022 Nov 17;11(11):2268. doi: 10.3390/antiox11112268 (PMC9686885; doi:10.3390/antiox11112268)
Supplement: Supplementary file 1 [file antioxidants-11-02268-s001.zip]

Archive with 1 entries (1 files):
- antioxidants-1970655-supplementary.pdf
